# Supplementary material for: El Hierro Genome Study: A Genomic and Health Study in an Isolated Canary Island Population
Source: J Pers Med. 2024 Jun 12;14(6):626. doi: 10.3390/jpm14060626 (PMC11204744; doi:10.3390/jpm14060626)
Supplement: Supplementary file 1 [file jpm-14-00626-s001.zip]

Archive with 1 entries (1 files):
- jpm-3007904-supplementary.pdf
